# Supplementary material for: Cancer Survivors’ Evolving Perceptions of a New Supportive Virtual Program
Source: Curr Oncol. 2022 Nov 5;29(11):8431–41. doi: 10.3390/curroncol29110664 (PMC9689835; doi:10.3390/curroncol29110664)
Supplement: Supplementary file 1 [file curroncol-29-00664-s001.zip]

Archive with 1 entries (1 files):
- curroncol-1960178-supplementary.pdf
